# Supplementary material for: Use of Cardio-Pulmonary Ultrasound in the Neonatal Intensive Care Unit
Source: Children (Basel). 2023 Feb 26;10(3):462. doi: 10.3390/children10030462 (PMC10047372; doi:10.3390/children10030462)
Supplement: Supplementary file 1 [file children-10-00462-s001.zip]

Archive with 1 entries (1 files):
- children-2169648-supplementary.pdf
